# Supplementary material for: Exposure to benzyl butyl phthalate (BBP) leads to increased double-strand break formation and germline dysfunction in Caenorhabditis elegans
Source: PLoS Genet. 2024 Oct 24;20(10):e1011434. doi: 10.1371/journal.pgen.1011434 (PMC11500915; doi:10.1371/journal.pgen.1011434)
Supplement: S1 Data — (XLSX) [file pgen.1011434.s001.xlsx]

## Sheet: Apoptosis (dose response)
Apoptotic nuclei count (in col-121)
Number of Acridine Orange-stained nuclei in each gonad
	DMSO	BBP
n	0.001	1 µM	10 µM	100 µM	500 µM
gonad 1	0	2	5	0	4
gonad 2	2	3	8	6	0
gonad 3	3	5	6	4	3
gonad 4	4	3	6	7	6
gonad 5	3	7	5	0	0
gonad 6	2	4	7	7	2
gonad 7	2	0	6	6	4
gonad 8	1	4	4	4	4
gonad 9	5	4	1	5	0
gonad 10	3	1	6	0	3
gonad 11	4	7	11	8	7
gonad 12	3	5	8	7	6
gonad 13	5	6	9	7	5
gonad 14	2	7	7	8	4
gonad 15	3	13	8	2	8
gonad 16	5	7	10	9	6
gonad 17	4	3	13	6	5
gonad 18	4	7	12	8	7
gonad 19	3	10	4	9	6
gonad 20	5	7	10	6	7
gonad 21	4	6	9	4	7
gonad 22	5	8	11	7	7
gonad 23	6	9	6	8	4
gonad 24	5	5	10	6	7
gonad 25	2	6	5	8	8
gonad 26	3	7	6	5	7
gonad 27	5	3	10	3	8
gonad 28	6	8	11	3	7
gonad 29	1	5	7	8	4
gonad 30	0	6	7	7	6

## Sheet: Germline defects
Chromosome organization defects
Number of chromosome organization defects detected in the germline
	DMSO (0.1%)				BBP (1 µM)				BBP (10 µM)				BBP (100 µM)				BBP (500 µM)					KEY
n	Normal	Laggers	Aggregates	Gaps	Normal	Laggers	Aggregates	Gaps	Normal	Laggers	Aggregates	Gaps	Normal	Laggers	Aggregates	Gaps	Normal	Laggers	Aggregates	Gaps		0 = no
gonad 1	1	0	0	0	0	1	1	0	1	0	0	0	1	0	0	0	1	0	0	0		1 = yes
gonad 2	0	0	1	0	0	0	1	0	0	1	0	0	0	1	0	1	0	1	0	1
gonad 3	1	0	0	0	1	0	0	0	0	1	0	1	1	0	0	0	0	1	0	0
gonad 4	1	0	0	0	0	0	0	1	0	1	1	0	0	1	0	0	1	0	0	0
gonad 5	1	0	0	0	0	1	0	0	0	0	1	0	0	0	1	0	0	1	0	0
gonad 6	0	0	0	1	1	0	0	0	1	0	0	0	1	0	0	0	1	0	0	0
gonad 7	1	0	0	0	1	0	0	0	0	1	0	1	0	1	1	0	0	0	1	0
gonad 8	1	0	0	0	0	0	1	0	0	1	0	0	1	0	0	0	1	0	0	0
gonad 9	0	1	0	0	1	0	0	0	1	0	0	0	1	0	0	0	1	0	0	0
gonad 10	0	1	0	0	1	0	0	0	1	0	0	0	1	0	0	0	1	0	0	0
gonad 11	1	0	0	0	1	0	0	0	0	0	0	1	1	0	0	0	0	0	1	1
gonad 12	0	0	0	1	1	0	0	0	0	1	0	1	1	0	0	0	0	1	0	0
gonad 13	1	0	0	0	0	0	0	1	0	0	1	0	0	1	1	0	1	0	0	0
gonad 14	0	1	0	0	0	1	1	0	0	1	1	1	1	0	0	0	0	0	0	1
gonad 15	1	0	0	0	0	0	1	0	0	0	1	0	1	0	0	0	0	1	1	0
gonad 16	0	0	1	0	1	0	0	0	0	1	0	0	0	1	0	1	0	1	0	0
gonad 17	0	0	1	0	0	1	0	0	0	1	0	0	1	0	0	0	1	0	0	0
gonad 18	0	0	1	0	0	1	1	0	1	0	0	0	0	1	0	0	1	0	0	0
gonad 19	1	0	0	0	1	0	0	0	1	0	0	0	1	0	0	0	0	1	0	0
gonad 20	1	0	0	0	1	0	0	0	1	0	0	0	0	1	0	0	1	0	0	0
gonad 21	0	0	1	0	1	0	0	0	0	1	0	0	1	0	0	0	0	0	1	0
gonad 22	0	1	0	0	0	0	1	0	1	0	0	0	1	0	0	0	0	1	0	0
gonad 23	1	0	0	0	0	1	0	0	1	0	0	0	0	1	0	0	0	0	1	0
gonad 24	1	0	0	0	1	0	0	0	1	0	0	0	0	0	0	1	1	0	0	0
gonad 25	1	0	0	0	0	0	0	1	1	0	0	0	1	0	0	0	1	0	0	0
gonad 26	1	0	0	0	1	0	0	0	0	1	1	0	0	0	0	1	1	0	0	0
gonad 27	1	0	0	0	1	0	0	0	0	1	0	0	1	0	0	0	0	1	0	1
gonad 28	1	0	0	0	0	0	1	0	1	0	0	0					0	1	0	0
gonad 29	0	0	0	1	0	1	0	0	0	0	1	0					0	1	0	0
gonad 30	1	0	0	0	1	0	0	0	0	1	0	0					0	1	0	1
gonad 31	1	0	0	0	1	0	0	0
	19	4	5	3	16	7	8	3	12	13	7	5	16	8	3	4	13	12	5	5
Total # of defects				12				18				25				15				22
# of gonads w/ multiple defects				0				3				6				4				5
Total # of gonads w/ defects				12				15				18				11				17
Total # of gonads w/o defects

## Sheet: pSUN-1
pSUN-1 staining analysis
Number of pSUN-1(-) rows, pSUN-1 (+) rows, or pSUN-1(+) laggers in the germline
	DMSO (0.1%)			BBP (10 µM)
n	pSUN-1(-) rows	pSUN-1(+) rows	pSUN-1(+) laggers	pSUN-1(-) rows	pSUN-1(+) rows	pSUN-1(+) laggers
gonad 1	23	19	2	16	21	5
gonad 2	18	21	4	12	19	2
gonad 3	19	20	2	17	22	9
gonad 4	18	18	3	14	19	9
gonad 5	19	21	10	16	21	10
gonad 6	19	20	3	17	20	11
gonad 7	18	20	4	16	25	7
gonad 8	18	20	3	15	17	4
gonad 9	19	19	5	19	16	8
gonad 10	17	20	4	17	23	4
gonad 11	17	18	4	17	25	6
gonad 12	19	20	8	17	19	7
gonad 13	18	18	3	15	19	9
gonad 14	18	17	7	16	20	5
gonad 15	17	18	11	15	22	15
gonad 16	18	20	2	21	20	5
gonad 17	18	20	0	17	18	5
gonad 18	19	18	4	16	19	9
gonad 19	18	22	1	15	19	3
gonad 20	17	20	3	14	21	5
gonad 21	19	17	0	17	21	8
gonad 22	17	22	4	14	22	2
gonad 23	18	22	4	18	19	11
gonad 24	21	21	6	15	20	10
gonad 25	20	16	10	15	23	9
gonad 26	16	19	7	16	17	6

## Sheet: Nuclear diameter
Nuclear diameter analysis
Nuclear diameter scored per nucleus in the premeiotic tip of the germline
DMSO (0.1%)	BBP (10 µM)
3.33	3.548
2.957	3.647
2.739	3.281
3.117	3.554
3.304	3.608
3.713	2.623
3.47	3.839
3.41	3.13
2.355	3.147
3.52	3.194
3.399	2.721
2.913	3.384
3.537	3.311
2.987	4.152
2.821	3.284
2.453	3.603
3.479	3.241
2.798	3.358
3.163	3.485
2.965	3.753
2.758	3.859
2.706	3.694
2.776	3.362
2.693	3.562
3.274	3.368
2.165	2.813
2.752	3.49
2.5	3.083
3.205	4.096
3.252	3.216
3.697	3.23
3.066	3.891
2.654	3.423
2.792	3.606
3.458	3.707
3.448	3.41
2.969	3.826
3.326	3.222
2.967	3.913
2.815	4.071
3.589	4.317
3.238	3.816
3.25	3.928
3.161	3.699
2.722	3.554
2.915	3.262
2.811	2.795
3.105	2.534
3.054	3.547
3.13	3.114
3.135	3.579
3.02	2.758
3.46	2.943
3.407	3.362
2.584	3.001
3.528	3.501
3.549	3.217
2.35	3.392
3.499	3.244
3.02	2.871
3.591	3.603
2.792	3.205
2.478	2.957
2.741	3.744
3.208	2.879
2.349	3.852
3.517	3.625
3.193	3.742
4.105	4.13
2.196	3.936
3.209	3.514
2.706	4.327
3.608	3.987
2.437	3.707
3.17	4.182
3.544	3.316
3.362	3.237
3.434	3.344
3.292	3.007
3.416	3.671
3.184	3.661
2.313	3.481
3.016	3.395
2.523	3.349
2.587	3.608
3.217	3.78
3.214	3.471
3.53	2.9
3.105	2.96
2.874	3.579
2.663	3.685
3.23	3.619
3.922	3.428
2.981	3.712
3.088	3.633
3.316	3.091
3.455	3.461
3.943	3.589
2.237	3.062
2.336	3.595
2.395	3.397
2.79	3.304
2.894	3.355
2.917	3.398
2.744	3.554
2.446	3.238
2.48	3.446
2.984	3.554
3.032	3.418
3.316	2.969
3.042	3.293
2.864	3.99
2.739	4.276
3.349	3.084
2.896	4.162
2.186	3.571
2.758	3.992
2.996	3.779
2.857	3.728
2.325	3.903
3.398	3.362
3.25	4.623
2.587	3.78
2.63	4.233
3.381	4.214
2.786	3.489
3.062	4.064
3.348	3.93
2.915	3.292
4.573	4.365
4.129	3.565
2.77	4.635
3.03	4.56
4.31	3.49
3.754	3.042
2.787	4.054
2.991	2.604
3.434	2.767
2.734	3.358
2.991	3.892
3.164	2.96
2.79	3.499
3.47	3.136
2.448	2.895
2.552	5.116
3.205	3.992
3.085	4.549
2.924	4.298
3.859	4.384
3.175	4.217
2.76	3.252
3.796	3.397
2.9	3.239
3.196	3.377
2.847	3.685
3.766	4.523
3.94	3.555
3.789	3.99
3.833	3.707
3.356	3.326
2.889	3.203
3.472	3.798
3.716	5.303
3.583	3.826
3.292	4.126
3.154	3.037
3.678	3.145
3.735	3.657
2.718	3.233
2.98	3.369
4.241	2.93
2.869	3.603
3.043	3.723
2.63	4.054
2.617	3.057
3.098	3.339
2.64	3.987
2.907	3.583
2.748	4.844
3.562	3.135
2.852	3.043
2.865	3.423
3.542	2.229
3.82	5.741
3.147	3.108
3.596	3.464
3.145	3.517
3.443	2.866
3.502	3.754
3.091	3.733
3.615	3.47
2.706	3.281
3.311	3.205
2.943	2.726
2.493	3.415
2.641	3.712
2.907	2.833
3.473	3.551
3.917	3.517
3.668	3.163
3.203	3.142
2.474	3.936
3.434	3.446
2.395	3.507
3.062	3.859
3.057	3.356
3.92	4.973
3.846	4.126
2.64	4.232
3.183	4.156
2.967	3.471
3.657	3.943
3.728
3.233
3.356
3.017
2.685
2.255
2.719
2.355
3.19
3.048
3.191
3.676
2.403
3.309
3.649
2.848
3.023
2.263

## Sheet: Apoptosis (cep-1)
Apoptotic nuclei count (in col-121)
Number of Acridine Orange-stained nuclei in each gonad
	cep-1 (+/-)		cep-1 (-/-)
n	0.1 % DMSO	10 µM BBP	0.1 % DMSO	10 µM BBP	untreated (-DMSO)
gonad 1	3	8	0	3	0
gonad 2	0	6	1	3	3
gonad 3	1	6	4	4	2
gonad 4	5	3	5	1	3
gonad 5	2	5	2	2	2
gonad 6	3	7	3	5	4
gonad 7	2	5	6	5	0
gonad 8	7	7	4	4	4
gonad 9	3	5	0	3	1
gonad 10	3	4	3	4	3
gonad 11	4	5	4	2	1
gonad 12	2	6	1	5	2
gonad 13	5	7	2	4	4
gonad 14	4	4	3	5	2
gonad 15	0	6	1	3	2
gonad 16	0	2	3	0	0
gonad 17	1	5	3	4	4
gonad 18	3	4	0	0	0
gonad 19	4	6	2	4	1
gonad 20	0	6	3	3	1
gonad 21	1	11	2	3	3
gonad 22	4	5	0	2	3
gonad 23	3	7	3	4	4
gonad 24	5	7	5	4	3
gonad 25	4	4	4	2	0
gonad 26	4	8	4	3	3
gonad 27	6	9	0	6	3
gonad 28	5	9	5	3	4
gonad 29	3	8	3	5	4
gonad 30	6	5	4	6	4
gonad 31		7

## Sheet: RAD-51
RAD-51 foci counting (in col-121)
Number of RAD-51 foci scored per nucleus in each zone of the germline
DMSO (0.1%)							BBP (10 µM)
Z1	Z2	Z3	Z4	Z5	Z6	Z7	Z1	Z2	Z3	Z4	Z5	Z6	Z7
0	0	0	0	0	0	0	0	0	0	0	1	0	0
0	0	0	0	0	0	0	0	0	0	0	1	0	0
0	0	0	0	0	0	0	0	0	0	0	2	0	0
0	0	0	0	0	0	0	1	0	0	0	3	0	0
0	0	0	0	1	0	0	1	0	0	1	3	0	0
0	0	0	0	1	0	0	1	0	0	1	3	0	0
0	0	0	1	2	0	0	1	0	0	2	4	1	0
0	0	0	1	2	0	0	1	0	0	2	4	1	0
0	0	0	1	2	0	0	1	0	0	2	4	2	0
0	0	0	1	2	1	0	1	0	0	2	4	2	1
0	0	0	1	3	1	0	1	0	0	2	4	2	1
0	0	0	1	3	1	0	1	0	0	2	5	3	1
0	0	0	1	3	1	0	1	0	0	3	5	3	1
0	0	0	1	3	1	0	2	0	0	3	5	3	1
0	0	0	1	3	1	1	2	1	0	4	5	3	1
0	0	0	1	4	1	1	3	1	0	4	6	3	1
1	0	0	2	5	2	1	5	1	0	4	6	3	1
1	0	1	2	5	2	1	0	1	1	4	6	4	1
1	0	1	2	5	2	1	0	1	1	5	6	4	1
1	0	1	2	5	2	1	0	2	1	5	6	5	1
2	0	1	2	5	2	1	0	2	1	5	6	5	2
2	0	1	2	6	3	1	0	2	1	6	7	5	2
0	0	1	3	6	3	1	0	2	1	6	8	0	3
0	0	1	3	6	3	2	0	2	1	6	8	0	4
0	0	2	4	6	3	2	1	2	1	7	9	0	0
0	0	4	4	6	4	2	1	2	1	7	9	1	0
1	1	0	5	0	4	5	1	3	1	0	9	1	0
1	1	0	5	0	4	0	1	3	2	0	0	1	0
2	1	0	0	0	5	0	1	0	0	0	0	1	0
2	1	0	0	0	5	0	1	0	0	0	0	1	0
2	1	0	0	1	0	0	1	0	0	1	0	1	0
2	2	0	0	2	0	0	2	0	0	1	0	1	0
2	2	0	0	2	0	0	2	0	0	1	1	1	1
2	0	0	1	2	0	1	2	0	0	1	1	2	1
2	0	0	1	2	0	1	2	0	0	1	1	2	1
0	0	0	1	2	0	1	2	0	0	1	1	2	1
0	0	1	1	2	0	1	3	0	0	1	2	2	1
0	0	1	1	3	1	1	4	0	0	1	2	2	2
0	0	1	1	3	1	1	0	0	0	2	2	2	2
0	0	1	1	3	1	1	0	0	0	2	2	2	2
0	0	1	2	3	1	1	0	0	0	2	3	3	2
0	0	2	2	3	1	1	0	0	0	2	3	3	2
0	0	2	3	3	1	1	0	0	1	3	3	3	3
0	0	2	3	4	1	1	1	0	1	3	3	3	3
1	0	2	4	4	2	1	1	0	1	3	4	3	3
1	0	2	5	4	2	1	1	1	1	3	4	3	3
1	1	4	7	6	2	2	1	1	1	4	4	4	4
2	1	6	0	6	2	2	1	1	1	4	4	4	4
2	1	0	0	6	2	2	1	1	1	4	5	4	4
2	1	0	0	7	2	3	1	1	2	4	5	4	6
0	1	0	0	0	2	3	1	1	2	5	5	6	0
0	1	0	0	0	2	4	1	1	2	5	5	6	1
0	1	0	0	0	3	0	1	1	3	5	6	6	1
0	1	0	0	1	3	0	1	1	3	6	6	6	1
0	2	0	0	1	3	0	1	1	3	1	7	6	1
0	2	0	0	1	4	0	2	1	3	1	0	7	1
0	2	0	0	1	4	0	2	1	4	2	0	9	1
0	3	0	0	1	6	0	2	1	5	3	1	0	2
0	0	0	0	1	7	1	2	2	0	4	2	0	3
0	0	0	0	1	0	1	2	2	0	4	2	0	4
1	0	0	0	2	0	1	2	2	0	5	2	1	0
1	0	0	0	2	0	1	4	2	0	5	2	1	0
1	0	0	0	2	0	1	4	0	0	5	2	1	0
1	0	0	0	2	0	1	0	0	0	6	2	2	0
1	0	0	1	3	1	2	0	0	0	6	2	2	0
1	0	0	1	3	1	0	0	0	0	6	2	2	0
1	0	0	2	3	1	0	0	0	0	6	3	2	0
0	0	0	2	3	1	0	0	0	0	6	3	2	1
0	0	1	2	4	1	0	0	0	0	7	3	2	1
0	0	1	3	4	1	0	0	0	1	7	3	3	1
0	0	1	3	4	1	0	0	0	1	8	4	5	1
0	0	1	4	4	2	0	1	0	1	9	4	5	1
0	0	2	9	0	2	1	1	0	1	10	4	5	1
0	0	0	0	0	2	1	1	0	1	12	6	5	1
0	0	0	0	0	2	1	1	0	1	0	6	0	2
0	0	0	0	0	3	2	1	1	1	0	0	0	2
0	0	0	0	1	3	2	1	1	1	1	0	0	2
0	0	0	0	2	3	2	1	1	2	1	0	0	2
0	0	0	1	2	4	3	1	1	2	1	0	0	3
0	0	0	1	2	0	2	1	1	2	1	0	0	4
0	0	0	1	3	0	4	1	1	2	2	1	0	0
0	1	1	1	3	0	0	1	1	2	2	1	1	0
1	1	1	2	3	0	0	1	1	2	2	2	1	1
1	1	1	2	3	0	0	2	1	2	3	2	1	3
1	1	1	2	3	1	0	2	1	2	3	2	1	4
1	1	1	2	3	1	0	2	1	2	3	2	1	4
1	1	1	2	3	1	0	2	1	3	3	2	1	5
1	1	1	2	4	1	0	2	1	3	4	2	1	5
1	0	2	2	4	1	0	2	1	3	4	3	1	6
1	0	2	3	4	1	0	2	1	3	4	3	2	6
1	0	2	3	4	1	1	2	2	3	5	4	2	6
1	0	2	3	4	2	1	3	2	3	5	4	2	8
1	0	0	3	5	2	1	3	2	3	5	4	3	8
2	0	0	4	5	2	1	0	2	4	6	4	4	10
	0	0	4	5	2	1	0	2	4	6	5	4
	1	0	5	6	3	1	0	2	5	9	5	5
	1	0	5	0	0	1	0	0	5	9	5	4
	1	0	0	0	0	1	0	0	6	9	6	6
	1	0	0	0	0	1	0	0	6	12	7	7
	1	0	0	0	0	2	0	0	0	0	7	7
	2	0	0	0	0	2	0	0	0	0	5	7
	2	0	1	0	0	2	0	0	0	0	7	7
	2	0	1	0	0	2	1	1	0	1	8	8
	2	0	1	1	0	3	1	1	0	1	8	8
	2	0	1	1	0	3	1	1	0	1	8	8
	3	1	1	1	0	4	1	1	0	2	8	9
	4	1	1	1	1		1	1	0	3	8	9
	0	1	1	2	1		1	1	0	3	8	9
	0	1	2	2	1		1	1	1	3	8	9
	0	1	2	2	1		2	1	1	3	8	11
	0	1	2	3	2		2	1	1	4	8
	0	1	2	3	2		2	1	2	4	9
	0	1	2	3	2		2	1	2	4	9
	0	1	2	3	3		2	1	2	5	9
	0	2	3	4	3		2	2	3	5	9
	0	2	3	4	3		2	2	3	5	10
	0	2	4	4	3		2	2	3	5	11
	0	2	4	4	4		3	3	3	6	15
	0	2	4	4	4		3	4	4	6	22
	0	3	5	4	4		3	0	4	6	13
	0	3	6	4	6		3	0	4	6
	0	3		4			3	0	5	8
	0	3		5			4	0	5	8
	0			5				0	5	9
	0			6				0	0
	0			6				0	0
	0			6				0	0
	1							0	0
	1							0	0
	1							0	0
	1							0	0
	1							0	0
	1							1	0
	1							1	0
	1							1	0
	1							1	0
	2							1	0
	2							1	0
	2							1	0
	2							2	0
	3							2	1
	4							3	1
								5	1
								7	1
								8	1
									1
									2
									2
									3
									3
									4

## Sheet: RAD-51 (rad-54)
RAD-51 foci counting (in rad-54;col-121)
Number of RAD-51 foci scored per nucleus in each zone of the germline
DMSO (0.1%)							BBP (10 µM)
Z1	Z2	Z3	Z4	Z5	Z6	Z7	Z1	Z2	Z3	Z4	Z5	Z6	Z7
1	2	1	2	4	20	32	1	1	2	1	20	31	55
0	0	1	1	6	23	43	1	3	2	4	34	45	50
1	0	2	2	8	23	35	1	0	0	2	23	43	33
1	0	0	0	2	42	18	0	4	3	4	29	40	65
2	0	0	0	12	29	31	2	3	1	3	30	36	38
3	1	1	0	12	22	29	1	0	2	6	21	41	68
1	1	0	0	11	23	29	2	0	1	7	29	37	48
0	0	1	1	11	26	38	3	0	0	4	38	29	47
0	1	0	0	10	36	30	0	2	2	5	21	58	54
2	2	0	3	12	35	51	0	2	0	12	33	48	66
0	1	1	3	14	33	30	0	3	2	11	33	40	56
1	0	1	4	9	16	40	0	1	4	10	29	48	60
1	1	0	0	13	34	42	4	0	3	5	29	39	63
1	0	0	3	15	37	28	4	1	0	9	33	64	54
0	2	0	4	14	40	33	4	2	4	13	47	42	56
4	0	2	4	13	34	41	1	0	2	11	20	40	60
0	0	0	7	12	50	23	1	0	2	11	31	55	51
0	1	0	3	19	31	45	1	4	4	14	31	63	80
0	0	1	9	21	36	29	0	1	1	10	30	43	76
3	0	1	2	14	30	46	2	1	1	6	34	58	62
2	1	0	2	22	44	35	4	4	0	12	43	42	79
4	0	2	8	17	29	58	4	0	1	10	50	36	64
1	0	0	4	19	23	57	0	1	1	9	43	69	82
4	0	0	3	16	28	53	1	0	2	13	44	41	56
0	0	0	3	22	28	60	0	2	1	11	43	34	64
0	0	0	6	34	25	58	2	3	1	28	47	53	42
2	0	0	4	25	32	64	0	2	2	11	42	54	57
1	0	0	5	54	32	67	0	1	0	20	34	47	65
1	0	0	5	25	32	37	2	2	2	20	36	46	62
1	0	1	10	30	31	37	1	0	1	14	31	62	64
1	0	0	11	27	35	33	2	2	2	19	28	59	78
1	8	0	11	22	41	54	0	2	1	2	33	62	58
1	0	0	7	30	30	50	0	3	1	1	43	52	68
1	1	0	4	34	34	58	2	2	2	3	47	47	60
0	2	1	15	31	26	55	1	1	2	0	43	51	63
1	3	0	11	37	26	50	1	3	2	0	50	63	83
2	2	0	10	39	16	51	1	0	1	5	42	57	73
0	0	0	9	39	34	64	1	1	2	2	46	48	50
0	0	0	15	40	26	56	1	2	0	5	55	48	38
0	6	1	14	27	21	61	3	0	1	2	62	57	62
2	3	0	16	38	29	70	0	1	2	7	40	51	70
0	0	1	9	38	41	62	0	2	0	2	45	57	71
0	0	0	14	45	55	69	0	3	0	1	67	57	67
1	3	2	15	26	23	70	1	1	0	13	50	54	31
0	0	0	14	25	19	60	4	4	2	11	42	56	55
3	0	3	20	25	44	82	7	2	3	9	35	58	80
2	0	0	10	27	35	71	2	2	0	17	46	65	69
1	3	0	16	29	35	56	0	0	0	17	49	78	49
1	0	1	20	34	39	78	0	0	2	10	41	64	63
0	2	0	26	31	29	89	1	0	0	24	40	58	83
2	0	0	2	18	54	69	1	2	0	33	50	51	66
0	0	4	5	22	22	62	2	0	0	36	46	49	62
0	4	6	4	41	25	92	1	1	2	18	47	35	44
1	0	2	4	31	47	73	1	5	2	27	36	42	53
1	0	7	16	12	34	85	1	4	2	27	45	47	32
1	0	5	9	32	56	38	1	0	2	32	42	34	53
1	0	7	10	23	40	58	1	0	0	18	42	50	69
3	0	0	12	36	24	61	0	1	0	29	50	56	68
0	0	0	19	35	39	64	1	2	2	37	42	48	81
0	1	0	12	33	29	62	2	0	2	5	34	66	70
1	1	0	6	26	37	57	4	1	1	8	23	57	86
0	0	2	10	14	37	64	0	2	2	9	41	56	74
0	1	0	13	53	42	64	2	0	3	11	56	58	73
1	0	0	15	22	41	79	0	2	3	21	46	56	91
2	2	1	11	36	50	72	1	1	1	15	63	49	78
1	0	1	12	39	36	46	1	0	3	18	28	52	77
1	1	0	13	34	52	69	2	0	1	22	31	49	86
1	0	0	12	35	47	63	1	1	6	18	57	52	85
0	0	0	15	27	49	58	0	1	3	23	54	33	64
0	2	1	15	27	54	55	2	1	1	22	59	49	95
1	2	0	17	32	52	53	2	2	1	22	53	59	89
0	0	1	21	37	51	53	3	2	13	27	55	55	87
0	1	1	21	19	65	54	0	2	8	21	61	57	77
0	0	1	24	31	60	62	2	2	1	22	70	65	72
1	1	1	3	34	60	52	1	1	5	23	33	61	97
1	0	0	3	33	37	76	0	2	3	19	27	54	89
3	0	0	2	41	21	66	1	3	2	18	46	53	95
0	0	0	1	32	29	57	1	0	3	17	34	50	90
0	0	0	2	26	31	84	2	2	8	29	35	41
0	2	0	8	30	19	75	3	0	14	23	42	60
0	0	1	8	41	35	77	2	2	5	22	40	40
0	1	2	14	38	28		2	1	10	17	33	60
1	1	1	7	29	30		2	0	9	26	44	60
2	0	0	7	24	27		1	0	11	29	52	48
2	1	4	4	9	54		4	3	13	32	37	58
0	2	3	5	25	34		0	0	15	38	52	49
1	1	1	16	42	35		3	0	14	9	49	61
0	0	1	10	22	36		0	5	2	11	43	33
0	0	0	17	43	47		1	1	1	6	50	45
2	0	0	19	40	47		5	2	0	4	45	59
1	1	0	11	17	30		2	0	1	11	36	35
1	1	2	10	32	44		2	3	0	14	50	66
1	0	0	17	40	64		1	0	1	12	53	49
2	0	1	17	26	50		0	0	1	8	36	32
1	0	1	17	17	53		1	0	1	20	61	65
1	3	0	11	19	46		1	4	2	20	40	65
0	0	0	11	21	45		1	0	0	13	43	54
2	1	1	6	23	60		0	2	2	20	56	46
2	0	1	7	13	50		0	2	0	19	53	60
1	1	1	12	28	45		2	0	0	25	52	33
2	0	1	14	35	56		0	2	0	26	49	54
1	0	0	16	19	60		1	2	4	14	65	53
1	1	0	17	23	54		0	0	0	28	42	65
2	0	0	5	29	44		2	1	3	22	55	81
0	1	2	19	29	72		3	2	1	20	46	76
1	1	0	16	26	40		3	0	0	26	44	76
4	0	1	15	28	54		2	4	3	41	20	64
1	2	2	9	21	50		4	2	1	23	19	86
0	0	3	23	30	49		2	1	3	25	38	59
2	0	2	19	30	56		3	0	2	13	23
0	2	1	18	38	60		3	2	3	19	51
3	1	0	12	22	64		0	1	3	27	41
2	1	1	12	16	61		1	0	7	29	36
1	0	2	24	33			0	2	7	25	33
0	3	0	20	39			0	2	4	21	51
1	1	1	15	42			1	1	4	26	39
0	0	2	10	28			1	4	12	28	45
0	0	4	16	28			0	1	6	30	42
0	3	0	12	47			0	0	13	41	47
0	3	0	10	45			1	1	4	24	49
0	0	0	20	17			0	1	17	12	42
2	0	3	16	27			1	1	6	7	37
0	0	2	20	20			2	4	5	20	45
2	1	1	18	32			1	2	2	18	47
0	0	0	18	32			0	2	1	29	55
1	0	0	27	24			0	1	0	23	41
3	1	1	18	30			0	0	1	28	61
1	4	1	25	32			1	1	2	19	44
0	1	1	12	27			2	0	0	31	43
0	0	0	24	27			2	1	0	15	39
0	1	2	18	41			2	1	3	16	43
0	1	0	15	43			0	0	7	16	33
	2	1	22	42			2	2	4	27	37
	0	0	26	31			2	0	3	25	46
	0	0	20	38			0	1	1	22	41
	2	1	24	21			1	1	0	27	50
	0	1	27	32			0	0	2	12	34
	2	1	24	47			1	1	2	18	30
	0	2	26	37			2	0	5	18	47
	0	0	15	53			1	0	5	34	60
	0	0	16	41			0	0	1	19	55
	1	0	30	45			1	1	7	9	34
	0	3	29	37			1	0	4	12	46
	0	1	22	54			2	0	4	8	45
	0	5	5				0	1	6	2	52
	0	3	8				1	1	5	8	49
	1	5	8				0	0	7	19	52
	0	3	10				0	0	4	12	46
	0	6	8					0	6	12	47
	0	4	5					1	11	27	40
	0	0	7					3	10	27	57
	3	11	14					0	0	21	48
	0	1	15					0	1	20	54
	1	0	6					3	0	32
	0	0	17					0	0	22
	3	1	19					2	0	24
	0	0	13					1	2	25
	1	0	23					3	0	19
	1	1	19					1	1	31
	0	0	15					2	0	22
	0	0	18					1	1	27
	0	2	12					0	1	20
	0	1	15					1	0	9
	1	1	25					0	1	22
	3	0	24					3	2	28
	0	0	24					1	3	18
	0	0	14					3	1	19
	1	0	36					1	4	28
	0	1	32					0	5	25
	0	0	16					2	4	24
	0	0	15					0	3	19
	1	0	25					1	4	36
	2	0	21					0	5	30
	2	0	26						7
	0	0	31						6
	0	0	22						9
	0	0	22						6
	1	1	25						5
	0	0	27						8
	0	3							4
	0	0
	0	1
	0	0
	1	2
	0	3
	2	1
	1	0
	1	1
	0	0
	0	3
	0	4
	0	5
	1	0
	0

## Sheet: Oocyte defects
Oocyte defects analysis
Number of chromosome morphology defects in the -1 oocyte at diakinesis
	DMSO (0.1%)				BBP (10 µM)					KEY
n	Normal	Chromosome fragments	Chromatin bridges	Frayed chromosomes	Normal	Chromosome fragments	Chromatin bridges	Frayed chromosomes		0 = no
gonad 1	1	0	0	0	1	0	0	0		1 = yes
gonad 2	0	0	1	0	0	1	0	0
gonad 3	0	0	0	1	1	0	0	0
gonad 4	0	1	0	0	0	0	1	0
gonad 5	1	0	0	0	1	0	0	0
gonad 6	1	0	0	0	0	1	0	0
gonad 7	0	0	1	0	0	0	1	1
gonad 8	1	0	0	0	0	0	1	0
gonad 9	0	0	1	0	1	0	0	0
gonad 10	0	0	0	1	1	0	0	0
gonad 11	1	0	0	0	0	0	0	1
gonad 12	1	0	0	0	0	0	0	1
gonad 13	1	0	0	0	1	0	0	0
gonad 14	1	0	0	0	0	0	0	1
gonad 15	1	0	0	0	1	0	0	0
gonad 16	1	0	0	0	1	0	0	0
gonad 17	1	0	0	0	0	0	1	0
gonad 18	0	0	0	1	0	0	0	1
gonad 19	1	0	0	0	1	0	0	0
gonad 20	1	0	0	0	0	0	0	1
gonad 21	1	0	0	0	0	0	1	0
gonad 22	0	0	0	1	1	0	0	0
gonad 23	0	0	0	1	1	0	0	0
gonad 24	1	0	0	0	1	0	0	0
gonad 25	1	0	0	0	1	0	0	0
gonad 26	1	0	0	0	1	0	0	0
gonad 27	1	0	0	0
gonad 28	1	0	0	0
gonad 29	1	0	0	0

## Sheet: Oxidative Stress
Oxidative stress analysis
GFP intensity measured in dissected gonads of gst-4p::gfp;col-121 worms
n	DMSO (0.1%)	BBP (10 µM)	M9	Paraquat (50mM)
gonad 1	4.06567	51.1694	16.0113	31.7359
gonad 2	9.74183	4.72133	18.8788	37.8408
gonad 3	37.5356	22.1152	5.90667	28.9186
gonad 4	16.7173	10.075	21.8376	59.0294
gonad 5	6.51808	29.3563	11.0326	21.2697
gonad 6	1.2015	19.8044	20.2829	43.9327
gonad 7	3.71192	6.98333	10.6534	23.9898
gonad 8	8.86467	10.1725	10.9049	15.3571
gonad 9	2.876	5.70175	12.1222	23.8882
gonad 10	3.41583	3.269	12.7881	11.8837
gonad 11	3.46908	8.06108	16.2964	13.7426
gonad 12	7.39867	8.10483	8.37067	8.47308
gonad 13	6.76242	14.6855	14.9052	18.0987
gonad 14	3.75317	13.7139	13.4213	15.1722
gonad 15	8.59517	7.71892	4.96142	21.1253
gonad 16	10.822	3.73558	6.47475	18.0368
gonad 17	9.41767	15.6147	2.87133	13.7913
gonad 18	10.1647	10.3653	9.19467	15.3889
gonad 19	7.42375	14.5757	13.5851	13.9095
gonad 20	10.7047	8.03267	8.75008	13.4865
gonad 21	15.6623	13.5433		14.5033
gonad 22	7.161	7.02967		18.4348
gonad 23	5.77417	16.6112		15.3416
gonad 24	8.79417
gonad 25	5.75125
gonad 26	8.06692

## Sheet: Plate Phenotyping
Plate phenotyping analysis
Total number of eggs laid, eggs hatched, adults, and males quantified.
		Total eggs					Total hatched					Total adults					Total male
		1st	2nd	3rd	SUM		1st	2nd	3rd	SUM		1st	2nd	3rd	SUM		1st	2nd	3rd	SUM
DMSO (0.1%)	worm 1	109	137	30	276		103	137	24	264		103	137	23	263		0	0	0	0
	worm 2	103	115	53	271		102	115	53	270		102	115	50	267		0	0	0	0
	worm 3	97	118	13	228		91	113	9	213		91	113	9	213		0	0	0	0
	worm 4	95	110	42	247		89	110	40	239		89	110	39	238		0	0	0	0
	worm 5	99	100	55	254		95	100	53	248		93	99	53	245		0	0	0	0
	worm 6	113	118	11	242		113	118	8	239		111	116	8	235		0	0	0	0
	worm 7	104	112	31	247		103	111	30	244		103	111	28	242		0	0	0	0
	worm 8	104	106	19	229		102	106	15	223		101	106	15	222		0	0	0	0
	worm 9	96	100	56	252		95	97	54	246		91	93	54	238		0	0	0	0
BBP (1 µM)	worm 1	99	124	32	255		93	122	28	243		93	122	28	243		0	0	0	0
	worm 2	77	112	40	229		77	109	39	225		77	109	39	225		0	0	0	0
	worm 3	100	121	73	294		98	107	67	272		98	104	66	268		0	0	0	0
	worm 4	89	106	93	288		62	68	68	198		62	68	66	196		0	0	0	0
	worm 5	82	102	12	196		77	97	10	184		77	97	10	184		0	0	0	0
	worm 6	99	104	30	233		95	102	30	227		92	93	30	215		0	0	0	0
	worm 7	92	119	43	254		92	110	40	242		92	109	39	240		0	0	1	1
	worm 8	112	119	21	252		111	116	19	246		111	114	19	244		0	0	0	0
	worm 9	93	79	18	190		93	76	18	187		90	76	18	184		0	0	0	0
BBP (10 µM)	worm 1	83	105	92	280		82	101	92	275		82	101	89	272		0	0	0	0
	worm 2	80	103	27	210		77	103	22	202		77	103	22	202		0	0	0	0
	worm 3	40	31	11	82		18	15	3	36		18	15	3	36		0	0	0	0
	worm 4	88	105	34	227		86	98	33	217		84	98	33	215		0	0	0	0
	worm 5	101	117	60	278		95	117	56	268		93	112	56	261		11	23	6	40
	worm 6	88	110	22	220		86	107	21	214		85	107	21	213		0	0	0	0
	worm 7	102	109	49	260		99	107	47	253		99	106	43	248		0	0	1	1
	worm 8	104	107	11	222		100	101	6	207		98	101	6	205		0	0	0	0
	worm 9	103	112	33	248		98	109	30	237		95	108	30	233		0	0	0	0
	worm 10	77	111	71	259		77	106	61	244		76	106	61	243		0	0	0	0
BBP (100 µM)	worm 1	86	111	17	214		84	110	14	208		84	107	13	204		1	0	0	1
	worm 2	100	128	107	335		96	128	107	331		96	128	107	331		0	0	0	0
	worm 3	105	124	53	282		101	122	46	269		101	122	45	268		0	1	0	1
	worm 4	86	110	47	243		83	110	46	239		83	110	46	239		1	0	0	1
	worm 5	98	106	18	222		96	100	15	211		96	100	15	211		0	0	0	0
	worm 6	96	107	40	243		95	97	40	232		92	83	40	215		0	0	0	0
	worm 7	96	131	31	258		95	126	30	251		94	126	29	249		0	0	0	0
	worm 8	110	116	28	254		109	115	22	246		105	113	20	238		0	0	0	0
	worm 9	94	109	32	235		93	109	32	234		88	109	32	229		0	0	0	0
	worm 10	100	108	36	244		97	102	33	232		95	102	32	229		0	0	0	0
BBP (500 µM)	worm 1	96	115	20	231		91	109	14	214		91	109	14	214		0	0	0	0
	worm 2	110	123	30	263		102	119	26	247		102	119	26	247		0	0	0	0
	worm 3	101	111	45	257		96	111	45	252		96	111	45	252		0	0	0	0
	worm 4	81	102	42	225		80	99	37	216		80	99	36	215		0	0	0	0
	worm 5	102	106	59	267		95	104	59	258		94	102	59	255		0	0	0	0
	worm 6	89	116	66	271		87	109	65	261		82	101	62	245		0	0	0	0
	worm 7	98	103	43	244		98	99	40	237		98	99	40	237		1	1	0	2
	worm 8	82	102	10	194		82	98	8	188		80	97	8	185		0	0	0	0
	worm 9	76	94	31	201		68	94	31	193		66	93	31	190		0	0	0	0

[truncated: 1 more sheets: COSA-1]
